# Supplementary material for: The First N,O-Chelated Diphenylboron-Based Fluorescent Probe for Peroxynitrite and Its Bioimaging Applications
Source: Biosensors (Basel). 2024 Oct 22;14(11):515. doi: 10.3390/bios14110515 (PMC11592091; doi:10.3390/bios14110515)
Supplement: Supplementary file 1 [file biosensors-14-00515-s001.zip]

Archive with 1 entries (1 files):
- biosensors-3244786-supplementary.pdf
